# Supplementary material for: The cGAS/STING/IFN-1 Response in Squamous Head and Neck Cancer Cells after Genotoxic Challenges and Abrogation of the ATR-Chk1 and Fanconi Anemia Axis
Source: Int J Mol Sci. 2023 Oct 4;24(19):14900. doi: 10.3390/ijms241914900 (PMC10573837; doi:10.3390/ijms241914900)
Supplement: Supplementary file 1 [file ijms-24-14900-s001.zip]

Archive with 1 entries (1 files):
- ijms-2632792-supplementary.pdf
